# Supplementary material for: Green Synthesized Silver Nanoparticles Induced Accumulation of Biomass and Secondary Metabolites in Hairy Roots of Rehmannia glutinosa
Source: Int J Mol Sci. 2024 Dec 5;25(23):13088. doi: 10.3390/ijms252313088 (PMC11642862; doi:10.3390/ijms252313088)
Supplement: Supplementary file 1 [file ijms-25-13088-s001.zip]

Archive with 1 entries (1 files):
- ijms-3314494-supplementary.pdf
